# Supplementary material for: An Integrated Approach Involving Metabolomics and Transcriptomics Reveals Arsenic-Induced Toxicity in Human Renal Cells
Source: Toxics. 2025 Jun 8;13(6):483. doi: 10.3390/toxics13060483 (PMC12197441; doi:10.3390/toxics13060483)
Supplement: Supplementary file 1 [file toxics-13-00483-s001.zip]

Archive with 1 entries (1 files):
- toxics-3613799-supplementary.pdf
